# Supplementary material for: ReCLIP (Reversible Cross-Link Immuno-Precipitation): An Efficient Method for Interrogation of Labile Protein Complexes
Source: PLoS One. 2011 Jan 20;6(1):e16206. doi: 10.1371/journal.pone.0016206 (PMC3024417; doi:10.1371/journal.pone.0016206)
Supplement: Table S1 — Background proteins detected in both p120 and negative control ReCLIP samples are shown. (XLS) [file pone.0016206.s003.xls]

## Sheet: Sheet1
Table S1: Background proteins detected in both p120 and negative conrols.
Numbers represent highest single spectral count observed for the indicated protein.
Protein	IPI Accession	p120	control
Alpha-actinin-4	IPI00013808.1	8	78
D-3-phosphoglycerate dehydrogenase	IPI00219018.7	3	6
Elongation Factor 1 alpha 2	IPI00014424.1	6	4
Elongation Factor 2	IPI00186290.6	6	3
TUBA1C	IPI00166768.2	4	6
heat shock protein 90kDa alpha (cytosolic), class A member	IPI00382470.3	6	5
14-3-3 protein epsilon	IPI00000816.1	9	3
61 kDa protein	IPI00472102.3	3	5
Fatty acid synthase	IPI00026781.2	11	9
Isoform 1 of L-lactate dehydrogenase A chain	IPI00217966.7	2	3
Isoform 1 of Protein-L-isoaspartate(D-aspartate) O-methyltransferase	IPI00411680.8	7	2
Protein disulfide-isomerase A3	IPI00025252.1	3	6
Isoform M1 of Pyruvate kinase isozymes M1/M2	IPI00220644.8	8	9
Isoform alpha-enolase of Alpha-enolase	IPI00465248.5	4	2
Peroxiredoxin-1	IPI00000874.1	6	8
Phosphoglycerate kinase 1	IPI00169383.3	3	5
Src substrate cortactin	IPI00029601.4	2	15
Heat shock 70 kDa protein 1L	IPI00301277.1	3	3
Isoform 1 of LIM and SH3 domain protein 1	IPI00000861.1	2	5
Isoform Short of RNA-binding protein FUS	IPI00221354.1	2	6
Transketolase	IPI00643920.2	6	8
