# Supplementary material for: ReCLIP (Reversible Cross-Link Immuno-Precipitation): An Efficient Method for Interrogation of Labile Protein Complexes
Source: PLoS One. 2011 Jan 20;6(1):e16206. doi: 10.1371/journal.pone.0016206 (PMC3024417; doi:10.1371/journal.pone.0016206)
Supplement: Table S2 — Complete peptide identification data (peptide sequence, cross correlation (X-corr) score, ion hits, and charge (z)) for proteins described in Figure 4. (XLS) [file pone.0016206.s004.xls]

## Sheet: Sheet1
Table S2:Detailed protein idenfication the cadherin complex and 15 candidate p120
binding partners as reported in Figure 4. Data is grouped according to each individual sample
analyzed by LC-MS/MS.
ReCLIP sample	protein	IPI accession	peptide	xcorr	ions hits	z
DSP-1	14-3-3 protein gamma	IPI:IPI00220642.7	K.NVTELNEPLSNEER.N	4.35	19/26	2
			K.NVTELNEPLSNEERNLLSVAYK.N	3.73	26/84	3
			R.YLAEVATGEK.R	2.47	15/18	2
			R.YLAEVATGEKR.A	3.02	16/20	2
	52 kDa Ro protein (TRIM 21)	IPI:IPI00018971.7	K.ALC*WVC*AQSR.K	2.59	2010-11-18	2
			K.EAWDLGVC*R.D	2.19	2010-11-16	2
			K.HYWEVDVTGK.E	2.26	13/18	2
			K.LQVALGELR.R	2.91	15/16	2
			K.NFLVEEEQRQLQELEKDER.E	2.89	23/72	3
			K.NFLVEEEQRQLQELEKDEREQLR.I	2.94	24/88	3
			K.NTAPLTLC*PLNIGSQGSTDY.-	3.28	17/38	2
				4.06	20/38	2
			R.DHAM#VPLEEAAQEYQEK.L	2.84	22/64	3
			R.DHAMVPLEEAAQEYQEK.L	3.52	26/64	3
			R.IHAEFVQQK.N	2.46	2010-11-16	2
			R.LGDTQQSIPGNEER.F	2.7	16/26	2
			R.SESWNLKDLDITSPELR.S	3.15	23/64	3
				3.8	19/32	2
	DNA mismatch repair protein Msh2	IPI:IPI00017303.1	K.NLQSVVLSK.M	2.13	2010-12-16	2
			R.GGILITER.K	2.31	2010-11-14	2
			R.QAANLQDC*YR.L	2.25	2010-11-18	2
			R.VGAGDSQLK.G	1.83	2010-12-16	2
	E-cadherin	IPI:IPI00000513.1	K.KLADM#YGGGEDD.-	3.38	17/22	2
			K.MALEVGDYK.I	2.64	14/16	2
			R.DTANWLEINPDTGAISTR.A	4.57	22/34	2
			R.NDVAPTLM#SVPR.Y	2.47	15/22	2
			R.PANPDEIGNFIDENLK.A	4.26	21/30	2
	Isoform 1 of Apoptosis-inducing factor 1, mitochondrial precursor (AIFM1)	IPI:IPI00000690.1	K.AALSASEGEEVPQDK.A	1.99	14/28	2
			K.ELWFSDDPNVTK.T	3.15	16/22	2
			K.SATEQSGTGIR.S	3.23	16/20	2
			R.ISGLGLTPEQK.Q	3.76	17/20	2
	Isoform 1 of Catenin alpha-1	IPI:IPI00215948.4	K.AAAGEFADDPC*SSVK.R	3.95	17/28	2
			K.C*VIALQEKDVDGLDR.T	2.77	23/56	3
			K.ESQFLKEELVAAVEDVRK.Q	4.64	25/68	3
			K.IAEQVASFQEEK.S	4.07	18/22	2
			K.LLSNTVMPR.F	2.49	13/16	2
			K.QIIVDPLSFSEER.F	3.6	18/24	2
			K.SKLDAEVSK.W	2.03	2010-11-16	2
			K.SKLDAEVSKWDDSGNDIIVLAK.Q	4.82	38/84	3
			R.AIM#AQLPQEQK.A	3.3	15/20	2
			R.AIMAQLPQEQK.A	2.91	14/20	2
			R.ALLSAVTR.L	2.68	13/14	2
			R.FTEQVEAAVEALSSDPAQPM#DENEFIDASR.L	5.76	35/116	3
			R.IVAEC*NAVR.Q	2.61	14/16	2
			R.NAGNEQDLGIQYK.A	3.06	14/24	2
			R.TSVQTEDDQLIAGQSAR.A	4.97	22/32	2
			R.VIHVVTSEM#DNYEPGVYTEK.V	4.32	27/76	3
			R.VIHVVTSEMDNYEPGVYTEK.V	3.35	23/76	3
	Isoform 1 of Catenin alpha-3	IPI:IPI00001712.2	K.NLM#NAVVQTVK.M	3.05	14/20	2
			K.NLMNAVVQTVK.M	3.24	17/20	2
	Isoform 1 of Catenin beta-1	IPI:IPI00017292.1	K.HAVVNLINYQDDAELATR.A	3.87	27/68	3
			K.LLNDEDQVVVNK.A	2.78	14/22	2
				4.14	18/22	2
			R.AGDREDITEPAIC*ALR.H	3.18	26/60	3
				3.67	18/30	2
			R.HQEAEM#AQNAVR.L	2.54	17/44	3
				3.05	14/22	2
			R.HQEAEMAQNAVR.L	2.7	16/22	2
			R.LAEPSQM#LK.H	2.13	2010-11-16	2
			R.LVQLLVR.A	1.9	2010-11-12	2
			R.SPQM#VSAIVR.T	2.48	14/18	2
				2.64	13/18	2
			R.SPQMVSAIVR.T	3.1	15/18	2
			R.TM#QNTNDVETAR.C	3.82	17/22	2
			R.TMQNTNDVETAR.C	3.38	16/22	2
			R.TSM#GGTQQQFVEGVR.M	3.96	15/28	2
			R.VAAGVLC*ELAQDK.E	3.97	18/24	2
	Isoform 1 of Golgin subfamily A member 4 (GOLGA4/p230)	IPI:IPI00013272.1	K.AYEEQLAQLQQK.L	3.33	14/22	2
			K.ELENTALELSQK.E	3.1	15/22	2
			K.LKSVESSQSETLIVPR.S	2.77	17/30	2
			K.LLDLETER.I	2.29	2010-11-14	2
			K.LQALQQM#DGR.N	2.37	2010-12-18	2
			K.QNLENVFDDVQK.T	3.12	13/22	2
			K.QTELESLSSELSEVLK.A	4.06	20/30	2
			K.TC*TVSELEAQLR.Q	3.54	19/22	2
			K.TIEIESLNEVLK.N	3.87	19/22	2
			K.TLETLQQR.V	2.53	13/14	2
			R.DLQTQLEELQK.K	2.74	14/20	2
			R.ISLQQELSR.V	2.34	13/16	2
	Isoform Long of 14-3-3 protein beta/alpha	IPI:IPI00216318.5	K.AVTEQGHELSNEER.N	4.59	18/26	2
			K.LAEQAERYDDM#AAAM#K.A	4.23	32/60	3
			K.LAEQAERYDDM#AAAMK.A	3.39	25/60	3
			K.LAEQAERYDDMAAAM#K.A	3.64	26/60	3
			K.LAEQAERYDDMAAAMK.A	3.68	26/60	3
				4.21	17/30	2
			R.VISSIEQKTER.N	2.53	14/20	2
			R.YDDMAAAMK.A	2.32	13/16	2
			R.YLSEVASGDNK.Q	2.93	15/20	2
	Junction plakoglobin	IPI:IPI00554711.2	K.GIMEEDEAC*GR.Q	2.18	13/20	2
			K.LLNDEDPVVVTK.A	4.32	17/22	2
			R.AGDKDDITEPAVC*ALR.H	4.02	27/60	3
			R.ALM#GSPQLVAAVVR.T	2.7	14/26	2
			R.ISEDKNPDYR.K	2.62	13/18	2
			R.LAEPSQLLK.S	2.5	2010-12-16	2
			R.LNYGIPAIVK.L	2.42	13/18	2
			R.NEGTATYAAAVLFR.I	3.79	19/26	2
			R.NLSDVATKQEGLESVLK.I	2.57	26/64	3
				2.92	17/32	2
			R.TM#QNTSDLDTAR.C	3.6	18/22	2
			R.TMQNTSDLDTAR.C	3.13	18/22	2
	Putative uncharacterized protein DKFZp451D234	IPI:IPI00031583.4	K.IVAFENAFER.L	2.43	2010-12-18	2
			K.SSQTSGTNEQSSAIVSAR.D	5.29	23/34	2
			R.EQDLQLEELR.Q	2.46	13/18	2
			R.LSALLQETK.E	2.36	2010-12-16	2
	Rho-associated protein kinase 1	IPI:IPI00022542.1	R.GAFGEVQLVR.H	2.6	14/18	2
			R.YLSSANPNDNR.T	2.6	2010-12-20	2
	Villin 2 (Ezrin)	IPI:IPI00746388.1	K.IALLEEAR.R	2.26	2010-12-14	2
			K.SGYLSSER.L	2.4	2010-11-14	2
			R.QAVDQIKSQEQLAAELAEYTAK.I	3.9	25/84	3
			R.QLLTLSSELSQAR.D	3.28	16/24	2
DTME-1	14-3-3 protein gamma	IPI:IPI00220642.7	K.NVTELNEPLSNEER.N	4.44	19/26	2
			R.YLAEVATGEK.R	2.51	16/18	2
			R.YLAEVATGEKR.A	3.3	15/20	2
	159 kDa protein (LRPPRC)	IPI:IPI00329745.4	K.EKDIQEESTFSSR.K	3.23	2010-12-24	2
			K.SYVSEKDVTSAK.A	3.26	16/22	2
			K.TVLDQQQTPSR.L	3.1	15/20	2
			R.AGDM#ENAENILTVMR.D	2.97	14/28	2
	52 kDa Ro protein (TRIM 21)	IPI:IPI00018971.7	R.IHAEFVQQK.N	2.41	2010-12-16	2
			R.LGDTQQSIPGNEER.F	3.27	16/26	2
	E-cadherin	IPI:IPI00000513.1	R.DTANWLEINPDTGAISTR.A	5.23	22/34	2
			R.NTGVISVVTTGLDR.E	2.33	16/26	2
	Isoform 1 of Catenin alpha-1	IPI:IPI00215948.4	K.ASYVASTK.Y	2.35	2010-11-14	2
			K.C*VIALQEKDVDGLDR.T	2.58	23/56	3
			K.ESQFLKEELVAAVEDVR.K	3.91	22/64	3
			K.ESQFLKEELVAAVEDVRK.Q	5.17	30/68	3
			K.IAEQVASFQEEK.S	3.79	18/22	2
			K.LAQENMDLFKEQWEK.Q	3.01	22/56	3
				3.67	20/28	2
			K.LLSNTVMPR.F	2.31	14/16	2
			K.QIIVDPLSFSEER.F	3.27	20/24	2
			K.SKLDAEVSK.W	2.58	2010-12-16	2
			K.SKLDAEVSKWDDSGNDIIVLAK.Q	4.38	36/84	3
			K.WDDSGNDIIVLAK.Q	4.01	20/24	2
			R.AIM#AQLPQEQK.A	3.15	15/20	2
			R.ALLSAVTR.L	2.48	2010-12-14	2
			R.FTEQVEAAVEALSSDPAQPM#DENEFIDASR.L	4.76	29/116	3
			R.IVAEC*NAVR.Q	2.87	14/16	2
			R.NAGNEQDLGIQYK.A	3.56	16/24	2
			R.SDALNSAIDKMTK.K	2.75	13/24	2
			R.TSVQTEDDQLIAGQSAR.A	4.51	23/32	2
			R.VIHVVTSEM#DNYEPGVYTEK.V	3.89	28/76	3
	Isoform 1 of Catenin alpha-3	IPI:IPI00001712.2	K.NLM#NAVVQTVK.M	3.58	16/20	2
			K.NLMNAVVQTVK.M	3.4	17/20	2
	Isoform 1 of Catenin beta-1	IPI:IPI00017292.1	K.HAVVNLINYQDDAELATR.A	2.96	24/68	3
			K.LLNDEDQVVVNK.A	3.63	17/22	2
			R.AGDREDITEPAIC*ALR.H	4.16	26/60	3
			R.SPQMVSAIVR.T	2.89	15/18	2
			R.TM#QNTNDVETAR.C	3.36	15/22	2
			R.VAAGVLC*ELAQDK.E	2.74	14/24	2
	Isoform Long of 14-3-3 protein beta/alpha	IPI:IPI00216318.5	K.LAEQAERYDDM#AAAM#K.A	4.02	31/60	3
			K.LAEQAERYDDMAAAMK.A	4.26	30/60	3
			R.YLSEVASGDNK.Q	2.86	16/20	2
	Junction plakoglobin	IPI:IPI00554711.2	K.LLNDEDPVVVTK.A	3.65	18/22	2
			R.AGDKDDITEPAVC*ALR.H	3.61	26/60	3
			R.ALM#GSPQLVAAVVR.T	3.37	16/26	2
			R.HVAAGTQQPYTDGVR.M	3.79	19/28	2
			R.ISEDKNPDYR.K	3.65	15/18	2
			R.LNYGIPAIVK.L	2.34	13/18	2
			R.NLSDVATKQEGLESVLK.I	4.36	18/32	2
			R.TM#QNTSDLDTAR.C	3.14	16/22	2
			R.TMQNTSDLDTAR.C	3.39	16/22	2
	Putative uncharacterized protein DKFZp451D234 (VDP/p115/USO1)	IPI:IPI00031583.4	K.SSQTSGTNEQSSAIVSAR.D	4.42	19/34	2
			R.DSEQVAELKQELATLK.S	2.26	17/30	2
				3.61	25/60	3
	Rho-associated protein kinase 1	IPI:IPI00022542.1	R.GLLEEQYFELTQESK.K	4.67	20/28	2
			R.NLESTVSQIEKEK.M	3.57	16/24	2
			R.NVENEVSTLKDQLEDLKK.V	2.58	26/68	3
			R.SDSAFFWEER.D	2.28	13/18	2
COMBO-1	14-3-3 protein gamma	IPI:IPI00220642.7	K.AYSEAHEISK.E	3.33	14/18	2
			K.NVTELNEPLSNEER.N	4.55	22/26	2
			K.RATVVESSEK.A	2.24	13/18	2
			R.ATVVESSEK.A	2.28	13/16	2
			R.ATVVESSEKAYSEAHEISK.E	2.7	25/72	3
			R.DNLTLWTSDQQDDDGGEGNN.-	4.74	22/38	2
			R.YLAEVATGEK.R	3.24	16/18	2
			R.YLAEVATGEKR.A	2.8	14/20	2
	159 kDa protein (LRPPRC)	IPI:IPI00329745.4	K.DIQEESTFSSR.K	1.97	15/20	2
			K.IQEENVIPR.E	2.84	13/16	2
			K.MEEANIQPNR.V	2.98	13/18	2
			K.NVQGIIEILK.G	2.35	13/18	2
			K.TVLDQQQTPSR.L	3.23	16/20	2
			K.VIEEQLEPAVEK.I	3.68	19/22	2
			R.AGDM#ENAENILTVMR.D	3.9	18/28	2
			R.AGDMENAENILTVMR.D	3.58	17/28	2
	4F2 cell-surface antigen heavy chain (4F2HC/cd98)	IPI:IPI00027493.1	K.ADLLLSTQPGREEGSPLELER.L	2.79	33/80	3
			K.EDFDSLLQSAK.K	2.37	13/20	2
			K.IKVAEDEAEAAAAAK.F	2.95	20/28	2
			K.VAEDEAEAAAAAK.F	3.98	17/24	2
	52 kDa Ro protein (TRIM 21)	IPI:IPI00018971.7	K.LQVALGELR.R	2.18	13/16	2
			K.NFLVEEEQRQLQELEKDEREQLR.I	3.14	26/88	3
	E-cadherin	IPI:IPI00000513.1	K.KLADM#YGGGEDD.-	3.33	16/22	2
			K.KLADMYGGGEDD.-	3.6	16/22	2
			K.LADM#YGGGEDD.-	3.32	15/20	2
			K.LADMYGGGEDD.-	2.58	13/20	1
			K.M#ALEVGDYK.I	2.55	2010-12-16	2
			K.MALEVGDYK.I	3.16	14/16	2
			R.DNVYYYDEEGGGEEDQDFDLSQLHR.G	3.45	28/96	3
			R.DTANWLEINPDTGAISTR.A	3.58	16/34	2
				4.73	21/34	2
				4.74	28/68	3
			R.NDVAPTLM#SVPR.Y	3.37	17/22	2
			R.NDVAPTLMSVPR.Y	2.21	15/22	2
				3.38	15/22	2
			R.NTGVISVVTTGLDR.E	4.48	23/26	2
			R.PANPDEIGNFIDENLK.A	3.59	25/60	3
				4.5	19/30	2
			R.VEVSEDFGVGQEITSYTAQEPDTFM#EQK.I	4.55	35/108	3
			R.VEVSEDFGVGQEITSYTAQEPDTFMEQK.I	4.1	31/108	3
	Isoform 1 of Cadherin-3 precursor	IPI:IPI00216677.3	R.LTVTDLDAPNSPAWR.A	3.71	16/28	2
			R.STGTISVISSGLDR.E	2.69	18/26	2
	Isoform 1 of Catenin alpha-1	IPI:IPI00215948.4	K.AAAGEFADDPC*SSVK.R	4.45	21/28	2
			K.AKIAEQVASFQEEK.S	3.47	23/52	3
				5.09	21/26	2
			K.ASYVASTK.Y	2.12	2010-11-14	2
			K.C*VIALQEKDVDGLDR.T	3.45	28/56	3
				4.91	21/28	2
			K.C*VIALQEKDVDGLDRTAGAIR.G	4.02	29/80	3
			K.ESQFLKEELVAAVEDVR.K	4.08	19/32	2
				4.42	26/64	3
			K.ESQFLKEELVAAVEDVRK.Q	4.22	27/68	3
			K.HVNPVQALSEFK.A	3.29	16/22	2
			K.IAEQVASFQEEK.S	4.11	18/22	2
			K.LAQENM#DLFKEQWEK.Q	2.61	22/56	3
				3.22	14/28	2
			K.LAQENMDLFK.E	2.6	14/18	2
			K.LAQENMDLFKEQWEK.Q	2.55	20/56	3
				4.8	18/28	2
			K.LDAEVSKWDDSGNDIIVLAK.Q	3.45	22/76	3
			K.LLSNTVM#PR.F	2.55	13/16	2
			K.LLSNTVMPR.F	2.37	2010-12-16	2
				2.77	14/16	2
			K.LRNAGNEQDLGIQYK.A	3.96	26/56	3
			K.QDLLAYLQR.I	2.34	2010-11-16	2
			K.QIIVDPLSFSEER.F	3.59	20/24	2
			K.SKLDAEVSK.W	2.57	13/16	2
			K.SQGM#ASLNLPAVSWK.M	3.09	15/28	2
			K.WDDSGNDIIVLAK.Q	3.07	15/24	2
			R.AIM#AQLPQEQK.A	3.16	15/20	2
			R.AIMAQLPQEQK.A	3.29	14/20	2
			R.AIMAQLPQEQKAK.I	2.8	15/24	2
			R.ALLSAVTR.L	2.07	13/14	2
			R.FTEQVEAAVEALSSDPAQPM#DENEFIDASR.L	5.17	31/116	3
			R.GKGPLKNTSDVISAAK.K	3.05	27/60	3
			R.IVAEC*NAVR.Q	2.27	15/16	2
			R.KAVLMIR.T	1.93	2010-10-12	2
			R.LESIISGAALM#ADSSC*TR.D	4.09	17/34	2
			R.NAGNEQDLGIQYK.A	2.69	13/24	2
				3.16	17/24	2
			R.QALQDLLSEYM#GNAGR.K	2.69	14/30	2
			R.SDALNSAIDK.M	2.92	17/18	2
			R.SDALNSAIDKMTK.K	3.87	21/24	2
			R.SRTSVQTEDDQLIAGQSAR.A	3.59	26/72	3
				3.88	19/36	2
			R.TPEELDDSDFETEDFDVR.S	5.23	21/34	2
			R.TSVQTEDDQLIAGQSAR.A	4.05	29/64	3
				4.55	23/32	2
			R.VIHVVTSEM#DNYEPGVYTEK.V	4.05	29/76	3
				4.53	23/38	2
			R.VIHVVTSEMDNYEPGVYTEK.V	4.81	21/38	2
	Isoform 1 of Catenin alpha-3	IPI:IPI00001712.2	K.NLM#NAVVQTVK.M	3.46	16/20	2
			K.NLMNAVVQTVK.M	3.84	17/20	2
	Isoform 1 of Vinculin	IPI:IPI00291175.7	K.AVAGNISDPGLQK.S	2.85	16/24	2
			K.M#SAEINEIIR.V	3.1	13/18	2
	Isoform Beta-4C of Integrin beta-4 precursor	IPI:IPI00027422.1	K.LLELQEVDSLLR.G	3.59	18/22	2
			K.VAPGYYTLTADQDAR.G	3.03	20/28	2
			R.DVVSFEQPEFSVSR.G	3.44	16/26	2
			R.HVTQEFVSR.T	2.02	2010-12-16	2
			R.TSGFLC*NDR.G	1.91	2010-12-16	2
	Isoform Long of 14-3-3 protein beta/alpha	IPI:IPI00216318.5	K.AVTEQGHELSNEER.N	4.59	20/26	2
			K.AVTEQGHELSNEERNLLSVAYK.N	3.04	22/84	3
			K.LAEQAERYDDM#AAAM#K.A	4.66	31/60	3
			K.LAEQAERYDDMAAAM#K.A	2.72	22/60	3
				2.85	17/30	2
			K.LAEQAERYDDMAAAMK.A	3.74	29/60	3
				3.94	20/30	2
			K.QTTVSNSQQAYQEAFEISKK.E	2.54	27/76	3
			R.VISSIEQKTER.N	2.98	16/20	2
			R.YDDMAAAMK.A	2.72	13/16	2
			R.YLSEVASGDNK.Q	2.87	16/20	2
	Junction plakoglobin	IPI:IPI00554711.2	K.AAM#IVNQLSK.K	2.54	14/18	2
			K.AAMIVNQLSK.K	2.56	13/18	2
			K.LLNDEDPVVVTK.A	3.84	17/22	2
			R.AGDKDDITEPAVC*ALR.H	3.85	18/30	2
				4.21	28/60	3
			R.ALM#GSPQLVAAVVR.T	3.38	19/26	2
			R.ALMGSPQLVAAVVR.T	2.75	18/26	2
			R.HPEAEMAQNSVR.L	2.06	14/22	2
				3	21/44	3
			R.HVAAGTQQPYTDGVR.M	2.16	2010-12-28	2
				4.28	21/28	2
			R.ISEDKNPDYR.K	3.11	14/18	2
			R.LNYGIPAIVK.L	2.68	13/18	2
			R.NEGTATYAAAVLFR.I	4.13	19/26	2
			R.NLSDVATKQEGLESVLK.I	3.41	28/64	3
				4.1	19/32	2
			R.TM#QNTSDLDTAR.C	3.5	16/22	2
			R.TMQNTSDLDTAR.C	3.16	18/22	2
	Putative uncharacterized protein DKFZp451D234 (VDP/p115/USO1)	IPI:IPI00031583.4	K.IVAFENAFER.L	3.29	16/18	2
			K.SQLNSQSVEITK.L	3.84	17/22	2
			K.SSQTSGTNEQSSAIVSAR.D	4.65	19/34	2
			R.DSEQVAELKQELATLK.S	2.94	24/60	3
				3.08	18/30	2
			R.EQDLQLEELR.Q	2.46	2010-12-18	2
			R.LM#DLLADSR.E	2.96	14/16	2
			R.LMDLLADSR.E	2.38	13/16	2
			R.QSEDLGSQFTEIFIK.Q	2.89	15/28	2
	Ubiquitin-activating enzyme E1 domain-containing protein 1 (UBA5)	IPI:IPI00015736.3	K.MSSEVVDSNPYSR.L	3.47	18/24	2
			K.VQAAEHTLR.N	2.02	13/16	2
			R.VQELERELAQER.S	2.79	13/22	2
	Uncharacterized protein TLN1 (Talin)	IPI:IPI00298994.5	K.EADESLNFEEQILEAAK.S	5.41	23/32	2
			K.NLGTALAELR.T	2.85	15/18	2
			K.TM#LESAGGLIQTAR.A	2.08	15/26	2
			R.SGASGPENFQVGSM#PPAQQQITSGQM#HR.G	2.89	30/108	3
	Villin 2 (Ezrin)	IPI:IPI00746388.1	K.QRIDEFEAL.-	2.47	2010-12-16	2
			K.SGYLSSER.L	2.32	2010-11-14	2
			K.SQEQLAAELAEYTAK.I	3.87	19/28	2
			R.LQDYEEKTK.K	2.17	2010-12-16	2
DSP-2	14-3-3 protein gamma	IPI:IPI00220642.7	K.NC*SETQYESK.V	2.86	16/18	2
			K.NVTELNEPLSNEER.N	4.34	21/26	2
			R.ATVVESSEK.A	2.07	13/16	2
			R.YLAEVATGEK.R	3.04	16/18	2
			R.YLAEVATGEKR.A	3.45	17/20	2
	52 kDa Ro protein (TRIM 21)	IPI:IPI00018971.7	K.ALC*WVC*AQSR.K	3.05	13/18	2
			K.DLDITSPELR.S	2.46	14/18	2
				3.03	14/18	2
			K.HYWEVDVTGK.E	2.43	13/18	2
			K.LQVALGELR.R	2.88	15/16	2
			K.NTAPLTLC*PLNIGSQGSTDY.-	3.87	23/38	2
			K.SRIHAEFVQQK.N	3.44	23/40	3
			R.DHAMVPLEEAAQEYQEK.L	2.75	24/64	3
			R.IHAEFVQQK.N	2.38	13/16	2
				2.59	14/16	2
			R.LGDTQQSIPGNEER.F	2.82	19/26	2
				2.97	18/26	2
			R.QLANM#VNNLK.E	2.44	14/18	2
				2.54	15/18	2
			R.SESWNLKDLDITSPELR.S	3.22	26/64	3
			R.SVC*HVPGLK.K	1.83	2010-12-16	2
			R.SVC*HVPGLKK.M	2.51	2010-12-18	2
	DNA mismatch repair protein Msh2	IPI:IPI00017303.1	K.DSLIIIDELGR.G	3.08	15/20	2
			K.NNSFVNEIISR.I	2.71	16/20	2
			R.GGILITER.K	2.29	2010-11-14	2
	E-cadherin	IPI:IPI00000513.1	K.MALEVGDYK.I	2.93	14/16	2
			K.VTEPLDRER.I	2.05	2010-12-16	2
			R.NDVAPTLM#SVPR.Y	2.75	15/22	2
			R.NTGVISVVTTGLDR.E	4.3	22/26	2
	Isoform 1 of Apoptosis-inducing factor 1, mitochondrial precursor (AIFM1)	IPI:IPI00000690.1	K.C*LIATGGTPR.S	2.08	2010-12-18	2
			K.ELWFSDDPNVTK.T	2.7	14/22	2
			R.ISGLGLTPEQK.Q	3.41	16/20	2
	Isoform 1 of Catenin alpha-1	IPI:IPI00215948.4	K.ASYVASTK.Y	2.12	2010-12-14	2
			K.IAEQVASFQEEK.S	4.2	18/22	2
			K.LLSNTVM#PR.F	2.12	14/16	2
			K.LLSNTVMPR.F	2.13	2010-12-16	2
			K.QIIVDPLSFSEER.F	3.24	19/24	2
			R.AIM#AQLPQEQK.A	2.82	16/20	2
			R.AIMAQLPQEQK.A	3.23	14/20	2
			R.ALLSAVTR.L	2.13	13/14	2
			R.IVAEC*NAVR.Q	2.79	15/16	2
			R.LLEPLVTQVTTLVNTNSK.G	3.35	26/68	3
			R.NAGNEQDLGIQYK.A	3.52	15/24	2
			R.TSVQTEDDQLIAGQSAR.A	5.22	22/32	2
	Isoform 1 of Catenin beta-1	IPI:IPI00017292.1	K.LLNDEDQVVVNK.A	3.91	18/22	2
			R.AGDREDITEPAIC*ALR.H	3.16	27/60	3
			R.LAEPSQMLK.H	2.2	2010-12-16	2
			R.LVQLLVR.A	2.22	2010-11-12	2
			R.NEGVATYAAAVLFR.M	4.27	30/52	3
			R.SPQM#VSAIVR.T	2.88	15/18	2
			R.SPQMVSAIVR.T	3.04	14/18	2
			R.VAAGVLC*ELAQDK.E	3.32	19/24	2
	Isoform 1 of Golgin subfamily A member 4 (GOLGA4/p230)	IPI:IPI00013272.1	K.IAEKDDDLKR.T	2.71	19/36	3
			K.LLDLETER.I	2.78	13/14	2
			K.QNLENVFDDVQK.T	3.45	17/22	2
			K.TC*TVSELEAQLR.Q	3.26	19/22	2
			K.TNELINISSSK.T	2.23	13/20	2
			R.DLQQEAETYR.T	2.98	15/18	2
			R.DLQTQLEELQK.K	2.42	13/20	2
	Isoform 1 of Vinculin	IPI:IPI00291175.7	R.SLGEISALTSK.L	2.19	14/20	2
			R.TDAGFTLR.W	1.84	2010-12-14	2
	Isoform Long of 14-3-3 protein beta/alpha	IPI:IPI00216318.5	K.LAEQAERYDDM#AAAM#K.A	4.36	35/60	3
			K.LAEQAERYDDMAAAMK.A	4.26	27/60	3
			R.YLSEVASGDNK.Q	2.43	16/20	2
	Junction plakoglobin	IPI:IPI00554711.2	K.AAMIVNQLSK.K	2.26	13/18	2
			K.LLNDEDPVVVTK.A	3.83	18/22	2
			K.LLNQPNQWPLVK.A	3.38	16/22	2
			R.AGDKDDITEPAVC*ALR.H	3.79	25/60	3
			R.ALM#GSPQLVAAVVR.T	3.61	19/26	2
			R.ALMGSPQLVAAVVR.T	3.22	17/26	2
			R.HVAAGTQQPYTDGVR.M	3.85	20/28	2
			R.ISEDKNPDYR.K	3.26	16/18	2
			R.LNYGIPAIVK.L	2.66	13/18	2
			R.LVQLLVK.A	2.24	2010-11-12	2
			R.NEGTATYAAAVLFR.I	4.38	21/26	2
			R.NLSDVATKQEGLESVLK.I	2.92	26/64	3
	Putative uncharacterized protein DKFZp451D234 (VDP/p115/USO1)	IPI:IPI00031583.4	K.IVAFENAFER.L	2.47	14/18	2
			K.SQLNSQSVEITK.L	4.05	18/22	2
			K.SSQTSGTNEQSSAIVSAR.D	4.47	22/34	2
			R.LM#DLLADSR.E	2.18	15/16	2
			R.LSALLQETK.E	2.26	13/16	2
	Villin 2 (Ezrin)	IPI:IPI00746388.1	K.IALLEEAR.R	2.01	13/14	2
			K.QRIDEFEAL.-	2.19	13/16	2
			K.SGYLSSER.L	2.22	13/14	2
DTME-2	14-3-3 protein gamma	IPI:IPI00220642.7	K.NVTELNEPLSNEER.N	4.1	20/26	2
			R.ATVVESSEK.A	1.94	2010-12-16	2
	159 kDa protein (LRPPRC)	IPI:IPI00329745.4	K.TVLDQQQTPSR.L	3.18	15/20	2
			R.LLAEILR.E	1.83	2010-09-12	2
	52 kDa Ro protein (TRIM 21)	IPI:IPI00018971.7	K.DLDITSPELR.S	3.21	15/18	2
			K.LQVALGELR.R	3.02	15/16	2
			R.LGDTQQSIPGNEER.F	3.35	18/26	2
	DNA mismatch repair protein Msh2	IPI:IPI00017303.1	K.DSLIIIDELGR.G	1.98	2010-12-20	2
			K.NNSFVNEIISR.I	1.92	2010-12-20	2
	Isoform 1 of Catenin alpha-1	IPI:IPI00215948.4	K.ASYVASTK.Y	2.28	2010-12-14	2
			K.IAEQVASFQEEK.S	4.18	18/22	2
			K.LAQENM#DLFK.E	3.22	14/18	2
			K.LAQENMDLFK.E	2.54	15/18	2
			K.LLSNTVM#PR.F	2.12	2010-12-16	2
			K.LLSNTVMPR.F	2.33	13/16	2
				2.46	13/16	2
			K.NTSDVISAAK.K	1.99	16/18	2
			K.QIIVDPLSFSEER.F	3.5	20/24	2
			K.SQGM#ASLNLPAVSWK.M	3.07	17/28	2
				3.32	19/28	2
			R.AIM#AQLPQEQK.A	3.44	17/20	2
			R.ALLSAVTR.L	2.14	2010-12-14	2
			R.FTEQVEAAVEALSSDPAQPM#DENEFIDASR.L	3.94	29/116	3
			R.IVAEC*NAVR.Q	2.7	15/16	2
			R.LLEPLVTQVTTLVNTNSK.G	3.94	29/68	3
			R.NAGNEQDLGIQYK.A	3.31	15/24	2
			R.SDALNSAIDK.M	2.49	15/18	2
			R.TSVQTEDDQLIAGQSAR.A	2.94	27/64	3
				4.93	24/32	2
	Isoform 1 of Catenin alpha-3	IPI:IPI00001712.2	K.NLM#NAVVQTVK.M	2.93	16/20	2
			K.NLMNAVVQTVK.M	3.29	17/20	2
	Isoform 1 of Catenin beta-1	IPI:IPI00017292.1	K.LLNDEDQVVVNK.A	3.82	17/22	2
			R.SPQM#VSAIVR.T	2.15	14/18	2
				2.43	13/18	2
			R.TMQNTNDVETAR.C	3.13	16/22	2
	Junction plakoglobin	IPI:IPI00554711.2	K.LLNDEDPVVVTK.A	3.68	17/22	2
			R.ALM#GSPQLVAAVVR.T	3.16	18/26	2
			R.ALMGSPQLVAAVVR.T	2.03	15/26	2
			R.LAEPSQLLK.S	2.17	2010-12-16	2
			R.LNYGIPAIVK.L	1.92	2010-12-18	2
			R.TM#QNTSDLDTAR.C	2.54	15/22	2
			R.VSVELTNSLFK.H	3.09	14/20	2
	Rho-associated protein kinase 1	IPI:IPI00022542.1	R.GAFGEVQLVR.H	2.66	14/18	2
			R.INEYQR.K	2.23	2010-09-10	2
			R.ITSLQEEVK.H	1.86	13/16	2
			R.LLEFELAQLTK.Q	3.76	17/20	2
			R.LLLQNELK.T	2.5	2010-12-14	2
COMBO-2	14-3-3 protein gamma	IPI:IPI00220642.7	K.AYSEAHEISK.E	3.16	14/18	2
			K.NVTELNEPLSNEER.N	4.57	19/26	2
			R.ATVVESSEK.A	2.49	14/16	2
			R.DNLTLWTSDQQDDDGGEGNN.-	3.35	21/38	2
			R.YLAEVATGEK.R	3.26	16/18	2
			R.YLAEVATGEKR.A	2.9	14/20	2
	159 kDa protein (LRPPRC)	IPI:IPI00329745.4	K.GFTLNDAANSR.L	3.21	15/20	2
			K.IQEENVIPR.E	2.55	13/16	2
			K.MLNGLEDSIGLSK.M	4.58	21/24	2
			K.SNTLPISLQSIR.S	2.77	16/22	2
			K.TVLDQQQTPSR.L	3.14	17/20	2
			R.AGDM#ENAENILTVMR.D	3.81	17/28	2
			R.LLAEILR.E	2.13	2010-11-12	2
	4F2 cell-surface antigen heavy chain (4F2HC/cd98)	IPI:IPI00027493.1	K.ADLLLSTQPGREEGSPLELER.L	4.08	30/80	3
			K.IKVAEDEAEAAAAAK.F	4.78	23/28	2
	52 kDa Ro protein (TRIM 21)	IPI:IPI00018971.7	K.EAWDLGVC*R.D	2.26	2010-11-16	2
			K.GGGSVC*PVC*R.Q	2.58	2010-12-18	2
			K.LQVALGELR.R	2.65	14/16	2
			R.IHAEFVQQK.N	2.17	2010-12-16	2
				2.25	2010-11-16	2
			R.LGDTQQSIPGNEER.F	3.01	18/26	2
	E-cadherin	IPI:IPI00000513.1	K.KLADMYGGGEDD.-	3.89	19/22	2
			K.LADM#YGGGEDD.-	2.62	16/20	2
			K.LADMYGGGEDD.-	2	2010-12-20	1
			K.MALEVGDYK.I	2.75	14/16	2
			K.VTEPLDRER.I	2.18	13/16	2
			R.DTANWLEINPDTGAISTR.A	5.14	23/34	2
			R.GLDARPEVTRNDVAPTLMSVPR.Y	2.64	26/84	3
			R.NDVAPTLM#SVPR.Y	2.78	15/22	2
			R.NDVAPTLMSVPR.Y	3.37	16/22	2
			R.NTGVISVVTTGLDR.E	4.45	23/26	2
			R.YLPRPANPDEIGNFIDENLK.A	5.11	34/76	3
	Isoform 1 of Cadherin-3 precursor	IPI:IPI00216677.3	R.LTVTDLDAPNSPAWR.A	3.14	17/28	2
			R.PANPDEIGNFIIENLK.A	5.4	20/30	2
			R.STGTISVISSGLDR.E	2.57	19/26	2
	Isoform 1 of Catenin alpha-1	IPI:IPI00215948.4	K.AAAGEFADDPC*SSVK.R	4.11	20/28	2
			K.AHVLAASVEQATENFLEK.G	3.93	27/68	3
			K.AKIAEQVASFQEEK.S	3.11	19/52	3
			K.ASYVASTK.Y	2.39	2010-12-14	2
			K.C*VIALQEKDVDGLDR.T	3.51	25/56	3
			K.ESQFLKEELVAAVEDVRK.Q	5.35	28/68	3
			K.HVNPVQALSEFK.A	2.55	16/22	2
				3.35	21/44	3
			K.HVNPVQALSEFKAM#DSI.-	3.94	30/64	3
			K.IAEQVASFQEEK.S	4.37	18/22	2
			K.LAQENM#DLFK.E	2.34	15/18	2
			K.LAQENMDLFK.E	2.94	15/18	2
			K.LIEVANLAC*SISNNEEGVK.L	4.23	27/72	3
			K.LLSNTVM#PR.F	2.36	14/16	2
			K.LLSNTVMPR.F	2.3	15/16	2
			K.NTSDVISAAK.K	2.05	15/18	2
			K.QDLLAYLQR.I	3.08	15/16	2
			K.QIIVDPLSFSEER.F	3.2	21/24	2
			K.SKLDAEVSK.W	2.64	13/16	2
			K.SQGM#ASLNLPAVSWK.M	3.36	18/28	2
			K.VLEATK.L	1.7	2010-08-10	1
			R.AIM#AQLPQEQK.A	3.36	15/20	2
			R.AIMAQLPQEQK.A	3.2	14/20	2
			R.ERIVAEC*NAVR.Q	3.35	24/40	3
			R.FTEQVEAAVEALSSDPAQPM#DENEFIDASR.L	5.46	40/116	3
			R.FTEQVEAAVEALSSDPAQPMDENEFIDASR.L	4.42	29/116	3
			R.GKGPLKNTSDVISAAK.K	2.91	25/60	3
			R.IVAEC*NAVR.Q	2.73	15/16	2
			R.LLILADM#ADVYK.L	3.74	18/22	2
			R.LLILADMADVYK.L	4.09	19/22	2
			R.NAGNEQDLGIQYK.A	3.75	17/24	2
			R.QALQDLLSEYM#GNAGR.K	3.26	24/60	3
				4.72	23/30	2
			R.QQELKDVGHR.D	2.9	20/36	3
			R.SDALNSAIDK.M	3.39	17/18	2
			R.SDALNSAIDKM#TK.K	2.71	15/24	2
			R.SDALNSAIDKMTK.K	3.97	21/24	2
			R.TSVQTEDDQLIAGQSAR.A	4	30/64	3
				4.89	23/32	2
			R.VIHVVTSEM#DNYEPGVYTEK.V	3.82	30/76	3
			R.VIHVVTSEMDNYEPGVYTEK.V	4.47	28/76	3
	Isoform 1 of Catenin alpha-3	IPI:IPI00001712.2	K.NLM#NAVVQTVK.M	3.11	15/20	2
			K.NLMNAVVQTVK.M	3.58	17/20	2
	Isoform 1 of Catenin beta-1	IPI:IPI00017292.1	K.HAVVNLINYQDDAELATR.A	5.33	30/68	3
			K.LLNDEDQVVVNK.A	4.05	18/22	2
			K.LLWTTSR.V	1.84	2010-11-12	2
			K.M#MVC*QVGGIEALVR.T	3.75	19/26	2
			K.SGGIPALVK.M	2.49	2010-12-16	2
			R.AAMFPETLDEGMQIPSTQFDAAHPTNVQR.L	3.14	30/112	3
			R.AGDREDITEPAIC*ALR.H	3.7	29/60	3
				3.8	17/30	2
			R.HQEAEM#AQNAVR.L	3.65	20/22	2
				4.09	23/44	3
			R.HQEAEMAQNAVR.L	3.67	20/22	2
			R.LVQLLVR.A	1.95	2010-11-12	2
			R.LVQNC*LWTLR.N	3	14/18	2
			R.M#SEDKPQDYK.K	2.18	13/18	2
			R.MSEDKPQDYKK.R	2.31	15/20	2
			R.NEGVATYAAAVLFR.M	4	28/52	3
				5.09	22/26	2
			R.SPQM#VSAIVR.T	2.72	14/18	2
			R.SPQMVSAIVR.T	3.07	15/18	2
			R.TM#QNTNDVETAR.C	3.96	18/22	2
			R.TMQNTNDVETAR.C	3.74	17/22	2
			R.TSM#GGTQQQFVEGVR.M	4.04	19/28	2
			R.TSMGGTQQQFVEGVR.M	3.91	18/28	2
			R.VAAGVLC*ELAQDK.E	4.24	20/24	2
	Isoform 1 of Vinculin	IPI:IPI00291175.7	R.DYLIDGSR.G	2.11	13/14	2
			R.ELTPQVVSAAR.I	2.35	15/20	2
			R.TDAGFTLR.W	2.11	2010-12-14	2
	Isoform Beta-4C of Integrin beta-4 precursor	IPI:IPI00027422.1	K.LLELQEVDSLLR.G	4.01	18/22	2
			R.MLLIENLR.E	2.56	13/14	2
			R.TQDYPSVPTLVR.L	2.04	2010-12-22	2
	Isoform Long of 14-3-3 protein beta/alpha	IPI:IPI00216318.5	K.AVTEQGHELSNEER.N	4.39	21/26	2
			K.LAEQAERYDDM#AAAM#K.A	4.22	31/60	3
			K.LAEQAERYDDM#AAAMK.A	2.79	26/60	3
			K.LAEQAERYDDMAAAM#K.A	3.21	25/60	3
			K.LAEQAERYDDMAAAMK.A	4.5	28/60	3
			R.YDDMAAAMK.A	2.22	14/16	2
			R.YLSEVASGDNK.Q	2.87	15/20	2
	Junction plakoglobin	IPI:IPI00554711.2	K.LLNDEDPVVVTK.A	4.12	17/22	2
			K.LLNQPNQWPLVK.A	3.32	18/22	2
			R.AGDKDDITEPAVC*ALR.H	3.86	30/60	3
			R.ALM#GSPQLVAAVVR.T	3.87	19/26	2
			R.ALMGSPQLVAAVVR.T	3.66	19/26	2
			R.HPEAEM#AQNSVR.L	2.61	20/44	3
			R.HPEAEMAQNSVR.L	1.89	14/22	2
			R.HVAAGTQQPYTDGVR.M	4.17	23/28	2
			R.ISEDKNPDYR.K	3.24	16/18	2
			R.LNYGIPAIVK.L	2.37	13/18	2
			R.LVQLLVK.A	2.35	2010-11-12	2
			R.NEGTATYAAAVLFR.I	4.1	21/26	2
			R.NLSDVATKQEGLESVLK.I	2.91	30/64	3
			R.RALM#GSPQLVAAVVR.T	3.06	25/56	3
			R.TMQNTSDLDTAR.C	3.31	18/22	2
	Putative uncharacterized protein DKFZp451D234 (VDP/p115/USO1)	IPI:IPI00031583.4	K.IVAFENAFER.L	2.8	13/18	2
			K.SSQTSGTNEQSSAIVSAR.D	4.6	25/34	2
			R.DSEQVAELKQELATLK.S	3.21	24/60	3
			R.LM#DLLADSR.E	2.48	14/16	2
			R.LMDLLADSR.E	3.15	15/16	2
	Rho-associated protein kinase 1 (ROCK1)	IPI:IPI00022542.1	K.AESEQLAR.G	2.14	2010-12-14	2
			K.NIDNFLSR.Y	2.06	2010-12-14	2
			K.SLQESLQK.T	2.14	2010-11-14	2
			R.GAFGEVQLVR.H	2.59	14/18	2
			R.IEGWLSVPNR.G	3.2	14/18	2
			R.LLEFELAQLTK.Q	4.13	17/20	2
			R.YLSSANPNDNR.T	3.04	14/20	2
	Ubiquitin-activating enzyme E1 domain-containing protein 1 (UBA5)	IPI:IPI00015736.3	K.MSSEVVDSNPYSR.L	3.6	20/24	2
			K.VQAAEHTLR.N	3.08	15/16	2
			R.M#GIVSDYEK.I	2.45	2010-12-16	2
			R.MGIVSDYEK.I	2.65	15/16	2
	Uncharacterized protein TLN1 (Talin)	IPI:IPI00298994.5	K.ALDYYMLR.N	2.46	2010-12-14	2
			K.GLAGAVSELLR.S	3.61	17/20	2
			K.NLGTALAELR.T	2.76	15/18	2
			R.IGITNHDEYSLVR.E	2.56	20/48	3
			R.LNEAAAGLNQAATELVQASR.G	3.13	23/76	3
			R.SAQPASAEPR.Q	3.13	15/18	2
